# Supplementary material for: Inter- and Intra-Molecular Organocatalysis of SN2 Fluorination by Crown Ether: Kinetics and Quantum Chemical Analysis
Source: Molecules. 2021 May 15;26(10):2947. doi: 10.3390/molecules26102947 (PMC8156096; doi:10.3390/molecules26102947)
Supplement: Supplementary file 1 [file molecules-26-02947-s001.zip]

Archive with 1 entries (1 files):
- molecules-1208751-SI.pdf
